# Supplementary material for: Baseline gut microbiota diversity and composition and albendazole efficacy in hookworm-infected individuals
Source: Parasit Vectors. 2024 Sep 12;17:387. doi: 10.1186/s13071-024-06469-1 (PMC11395646; doi:10.1186/s13071-024-06469-1)
Supplement: Supplementary file 1 — Additional file 1. Table S1: P-values for differential abundance testing using Kruskal-Wallis test, ALDEx2, and ZicoSeq at the phylum, family, and genus levels. [file 13071_2024_6469_MOESM1_ESM.xlsx]

## Sheet: Table S1
	kw* pval	kw* adj pval	ALDEx pval	Zicoseq pval
Phylum
Actinobacteriota	0.666552	0.753101	0.857866	0.387205
Bacteroidota	0.593759	0.753101	0.862947	0.387205
Cyanobacteria	0.753101	0.753101	0.911292	0.462626
Firmicutes	0.191971	0.702206	0.871157	0.998163
Proteobacteria	0.730353	0.753101	0.862287	0.387205
Verrucomicrobiota	0.592566	0.753101	0.827492	0.387205
Family
[Eubacterium]_coprostanoligenes_group	0.187793	1	0.964665	0.630752
Acidaminococcaceae	0.885624	1	0.972015	0.932121
Akkermansiaceae	0.815029	1	0.969359	0.709143
Bacteroidaceae	0.41154	1	0.96709	0.555167
Bifidobacteriaceae	0.985468	1	0.97121	0.555167
Butyricicoccaceae	0.450162	1	0.966621	0.555167
Christensenellaceae	0.0624915	1	0.953657	0.555167
Clostridia_UCG-014	0.630524	1	0.974753	0.979798
Clostridia_vadinBB60_group	0.789981	1	0.967062	0.555167
Clostridiaceae	0.596547	1	0.969714	0.592097
Coriobacteriaceae	0.365157	1	0.964383	0.555167
Eggerthellaceae	0.505649	1	0.967829	0.555167
Enterobacteriaceae	0.869589	1	0.975739	0.592097
Enterococcaceae	0.19708	1	0.959276	0.745997
Erysipelatoclostridiaceae	0.0839879	1	0.960454	0.877069
Erysipelotrichaceae	0.299165	1	0.967571	0.979798
Gastranaerophilales	0.548341	1	0.969241	0.877069
Lachnospiraceae	0.645845	1	0.970308	0.55869
Lactobacillaceae	0.656459	1	0.970772	0.555167
Monoglobaceae	0.426811	1	0.964992	0.555167
Muribaculaceae	0.697552	1	0.971333	0.555167
Oscillospiraceae	0.440486	1	0.969569	0.709143
Pasteurellaceae	0.499852	1	0.968133	0.745455
Peptostreptococcaceae	0.742668	1	0.974188	0.932121
Prevotellaceae	0.718044	1	0.971915	0.590094
RF39	0.98662	1	0.968522	0.555167
Rikenellaceae	0.428101	1	0.966799	0.555167
Ruminococcaceae	0.675573	1	0.970422	0.555167
Streptococcaceae	0.699046	1	0.975759	0.555167
Tannerellaceae	0.727439	1	0.972802	0.877069
UCG-010	0.344734	1	0.965925	0.555167
Veillonellaceae	0.856041	1	0.972442	0.555167
Genus
Agathobacter	0.365714	1	0.961119	0.94149
Akkermansia	0.815029	1	0.967235	0.877312
Alistipes	0.324358	1	0.956657	0.866639
Alloprevotella	0.469687	1	0.95888	0.877312
Bacteroides	0.41154	1	0.961999	0.780357
Bifidobacterium	0.890581	1	0.971497	0.826511
Blautia	0.388877	1	0.953717	0.760579
Butyricicoccus	0.695198	1	0.967083	0.840593
Butyrivibrio	0.916279	1	0.972291	0.94149
CAG-352	0.847275	1	0.972051	0.947549
Catenibacterium	0.25873	1	0.933811	0.880787
Christensenellaceae_R-7_group	0.0591051	1	0.878185	0.760579
Clostridia_UCG-014	0.630524	1	0.974202	0.94149
Clostridia_vadinBB60_group	0.789981	1	0.96249	0.760579
Clostridium_sensu_stricto_1	0.503561	1	0.965106	0.760579
Collinsella	0.365157	1	0.954571	0.780357
Coprococcus	0.869569	1	0.980373	0.94149
Dialister	0.485493	1	0.963505	0.760579
Dorea	0.0358935	1	0.827306	0.866639
Enterococcus	0.19708	1	0.940661	0.866639
Escherichia-Shigella	0.944283	1	0.984889	0.94149
Faecalibacterium	0.761412	1	0.983581	0.760579
Gastranaerophilales	0.548341	1	0.97036	0.912968
Haemophilus	0.428861	1	0.957617	0.877312
Holdemanella	0.849317	1	0.972964	0.80122
Intestinibacter	0.72517	1	0.976536	0.849883
Lachnospiraceae_NK4A136_group	0.83667	1	0.970937	0.760579
Lactobacillus	0.431392	1	0.95961	0.877312
Monoglobus	0.426811	1	0.959898	0.780357
Muribaculaceae	0.655231	1	0.963974	0.760579
NK4A214_group	0.079013	1	0.890632	0.880787
Oribacterium	0.00753182	0.429314	0.777087	0.877312
Parabacteroides	0.586222	1	0.97082	0.875377
Phascolarctobacterium	0.927435	1	0.971269	0.96773
Prevotella	0.786494	1	0.969888	0.877312
RF39	0.98662	1	0.968299	0.760579
Rikenellaceae_RC9_gut_group	0.989773	1	0.971183	0.780357
Romboutsia	0.641524	1	0.978353	0.760579
Roseburia	0.778113	1	0.979427	0.80122
Ruminococcus	0.639885	1	0.964664	0.953499
Streptococcus	0.84299	1	0.984215	0.760579
Subdoligranulum	0.280471	1	0.961469	0.987703
Turicibacter	0.625167	1	0.965987	0.835816
UCG-002	0.206092	1	0.921361	0.880787
UCG-005	0.42333	1	0.9563	0.880787
UCG-010	0.344734	1	0.958296	0.760579
Unclassified Enterobacteriaceae	0.733909	1	0.973151	0.875377
Unclassified Lachnospiraceae	0.834224	1	0.98006	0.880787
Unclassified Oscillospiraceae	0.133088	1	0.860292	0.866639
Unclassified Ruminococcaceae	0.329902	1	0.961163	0.760579
Veillonella	0.418716	1	0.962674	0.760579
